# Supplementary material for: Mechanistic Target of Rapamycin Complex 1 Signaling Links Hypoxia to Increased IGFBP-1 Phosphorylation in Primary Human Decidualized Endometrial Stromal Cells
Source: Biomolecules. 2021 Sep 18;11(9):1382. doi: 10.3390/biom11091382 (PMC8471256; doi:10.3390/biom11091382)
Supplement: Supplementary file 1 [file biomolecules-11-01382-s001.zip]

Archive with 1 entries (1 files):
- biomolecules-1359365-supplementary.pdf
